# Supplementary material for: Doxorubicin-Loaded Mixed Micelles Using Degradable Graft and Diblock Copolymers to Enhance Anticancer Sensitivity
Source: Cancers (Basel). 2021 Jul 29;13(15):3816. doi: 10.3390/cancers13153816 (PMC8345050; doi:10.3390/cancers13153816)
Supplement: Supplementary file 1 [file cancers-13-03816-s001.zip]

Archive with 1 entries (1 files):
- cancers-1314747-supplementary.pdf
